# Supplementary material for: Integration of Single-Cell Transcriptomics With a High Throughput Functional Screening Assay to Resolve Cell Type, Growth Kinetics, and Stemness Heterogeneity Within the Comma-1D Cell Line
Source: Front Genet. 2022 Jun 14:894597. doi: 10.3389/fgene.2022.894597 (PMC9237515; doi:10.3389/fgene.2022.894597)
Supplement: Supplementary file 6 [file DataSheet1.xlsx]

## Sheet: Suppplementary Table S1
Node	Gene	P-Value	AvgLogFC	Pct.1	Pct.2	P-ValueAdj
9	Lcn2	0	2.97756	0.806	0.276	0
9	Wfdc18	0	2.71188	0.72	0.083	0
9	Wfdc2	0	2.6084	0.923	0.117	0
9	Timp3	0	2.36799	0.916	0.549	0
9	Epcam	0	2.12423	0.917	0.068	0
10	Krt5	3.18e-189	-1.99776	0.454	0.974	4.34e-185
10	Lgals7	2.37e-186	-2.21111	0.426	0.972	3.23e-182
10	Lcn2	2.51e-182	2.48725	0.979	0.418	3.43e-178
10	Krt7	1.13e-180	1.86632	0.916	0.119	1.55e-176
10	Timp3	2.11e-161	1.86765	0.987	0.756	2.88e-157
11	Col6a1	0	1.89162	0.934	0.074	0
11	Col3a1	0	1.86223	0.864	0.026	0
11	Col1a1	0	1.756	0.803	0.051	0
11	Col6a2	0	1.74823	0.882	0.043	0
11	Gng11	0	1.67395	0.811	0.018	0
12	Fam162a	2.08e-189	0.71817	0.998	0.994	2.84e-185
12	Slpi	4.18e-152	0.711862	1	0.988	5.72e-148
12	Mt1	1.98e-145	0.494448	1	0.998	2.7e-141
12	Tpm1	1.5e-143	-0.51231	0.974	0.989	2.05e-139
12	Krtdap	1.84e-143	0.886539	0.905	0.667	2.51e-139
13	Aldh3a1	8.64e-114	-1.76955	0.339	0.959	1.18e-109
13	Gm3776	4.2e-94	-0.73741	0.149	0.766	5.75e-90
13	Gsta1	4.22e-92	-0.97252	0.19	0.803	5.77e-88
13	Fam162a	2.61e-73	0.874887	1	0.991	3.56e-69
13	Ftl1	2.88e-73	-0.59955	1	1	3.94e-69
14	Krt14	1.49e-102	-0.79574	0.983	0.999	2.03e-98
14	Eif1	1.37e-95	-0.38514	0.995	0.999	1.88e-91
14	Krt17	9.37e-94	-1.06722	0.527	0.944	1.28e-89
14	Gsta4	7.45e-90	-0.95809	0.345	0.866	1.02e-85
14	Col1a2	2.04e-89	0.950102	0.481	0.09	2.79e-85
15	Hist1h1b	4.03e-145	-0.97081	0.192	0.778	5.5e-141
15	Hist1h2ap	9.92e-139	-2.32072	0.803	0.943	1.36e-134
15	Hist1h2ae	2.88e-116	-0.57421	0.202	0.73	3.93e-112
15	Hist1h1e	7.73e-116	-0.55222	0.131	0.678	1.06e-111
15	Pttg1	1.29e-110	0.608595	0.926	0.652	1.76e-106
Supplementary Table S1. Top DEGS between node split lineages. This table summarizes top gene hits driving population differences between clusters. Genes are identified using the FindMarkers() Seurat function with node parameters as the input factor. The gene vectors derived here are leveraged to predict cell functionality in relevance to the opposite subpopulation on the given node split. Intrins…

## Sheet: Suppplementary Table S2
Cluster	Gene	P_Value	Avg_logFC	Pct.1	Pct.2	Difference
Fibroblast	Col1a2	0	2.24358	0.856	0.102	0.754
Fibroblast	Col6a1	0	1.88692	0.934	0.079	0.855
Fibroblast	Col3a1	0	1.86396	0.864	0.023	0.841
Fibroblast	Col1a1	0	1.76248	0.803	0.043	0.76
Fibroblast	Col6a2	0	1.74047	0.882	0.049	0.833
Fibroblast	Gng11	0	1.67166	0.811	0.022	0.789
Fibroblast	Fn1	3.9e-204	1.42752	1	0.68	0.32
Fibroblast	S100a4	3.1e-164	1.37481	0.966	0.632	0.334
Lum. Prog.	Lcn2	0	3.16741	0.979	0.293	0.686
Lum. Prog.	Wfdc18	0	2.8517	0.88	0.118	0.762
Lum. Prog.	Timp3	0	2.53229	0.987	0.574	0.413
Lum. Prog.	Wfdc2	0	2.1736	0.981	0.199	0.782
Lum. Prog.	Krt7	0	1.99937	0.916	0.063	0.853
Lum. Prog.	Ltf	0	1.94891	0.546	0.051	0.495
Lum. Prog.	Klk10	0	1.64253	0.526	0.073	0.453
Lum. Prog.	Epcam	0	1.63069	0.971	0.156	0.815
Lum. 1	Gpx2	3.5e-261	1.37656	0.719	0.126	0.593
Lum. 1	S100a14	2.4e-166	0.803334	0.57	0.126	0.444
Lum. 1	Epcam	6.6e-127	0.917474	0.798	0.28	0.518
Lum. 1	Lgals7	1.9e-109	1.20681	0.972	0.827	0.145
Lum. 1	Fam104a	1.9e-106	0.941467	0.994	0.937	0.057
Lum. 1	Fxyd3	1.68e-85	0.858764	0.877	0.597	0.28
Lum. 1	Crip2	8.57e-82	0.638025	0.798	0.476	0.322
Lum. 1	Krt18	2.32e-65	0.71812	0.665	0.306	0.359
MyoE 2	Pttg1	5e-120	0.433113	0.926	0.637	0.289
MyoE 2	Wnt4	4.2e-101	0.346973	0.869	0.493	0.376
MyoE 2	Tuba4a	3.2e-100	0.367679	0.963	0.804	0.159
MyoE 2	Cenpa	2.23e-87	0.414917	0.952	0.716	0.236
MyoE 2	Tpm2	1.05e-70	0.333929	0.994	0.863	0.131
MyoE 2	Igfbp2	2.79e-68	0.331033	0.824	0.473	0.351
MyoE 2	Cdc20	1.36e-53	0.372851	0.761	0.547	0.214
MyoE 2	Igfbp4	1.77e-43	0.308203	0.996	0.796	0.2
MyoE 3	Thbs1	1.5e-111	0.663665	0.933	0.65	0.283
MyoE 3	Hist1h2ap	1.64e-93	0.841351	0.943	0.842	0.101
MyoE 3	Hist1h1b	2.76e-93	0.478804	0.778	0.4	0.378
MyoE 3	Zyx	8.45e-88	0.453729	0.98	0.84	0.14
MyoE 3	Top2a	1.63e-73	0.5322	0.927	0.776	0.151
MyoE 3	Tmsb4x	1.67e-67	0.412147	0.999	0.997	0.002
MyoE 3	Igfbp2	2.23e-63	0.397358	0.81	0.484	0.326
MyoE 3	Cxcl5	4.5e-59	0.606174	0.944	0.726	0.218
MyoE 4	Sparc	2.6e-100	0.657943	1	0.789	0.211
MyoE 4	Zyx	9.6e-99	0.785506	0.99	0.848	0.142
MyoE 4	Tceal9	1.35e-87	0.806381	0.968	0.957	0.011
MyoE 4	Acta2	7.38e-77	1.05683	0.879	0.635	0.244
MyoE 4	Fn1	4.31e-71	0.639141	0.869	0.689	0.18
MyoE 4	Thbs1	4.37e-69	0.672023	0.908	0.669	0.239
MyoE 4	Tagln	1.01e-66	0.666359	0.42	0.125	0.295
MyoE 4	Rpl22l1	2.88e-24	0.587085	0.818	0.886	-0.068
MyoE 1	Fam162a	0	1.01864	1	0.963	0.037
MyoE 1	Krtdap	2.6e-274	1.07132	0.933	0.474	0.459
MyoE 1	Gjb2	2e-255	1.02607	0.862	0.396	0.466
MyoE 1	Krt14	5.3e-232	0.733887	1	0.966	0.034
MyoE 1	Krt5	4.1e-205	0.737177	0.999	0.796	0.203
MyoE 1	Krt16	7.7e-172	0.818418	0.655	0.254	0.401
MyoE 1	Krt6a	4.5e-165	0.742777	0.968	0.686	0.282
MyoE 1	Krt17	2.5e-146	0.773072	0.956	0.726	0.23
MyoE 5	Gm3776	1.9e-247	0.790555	0.766	0.078	0.688
MyoE 5	Gsta1	4e-222	1.05528	0.803	0.105	0.698
MyoE 5	Aldh3a1	2.7e-177	1.89669	0.959	0.263	0.696
MyoE 5	Prl2c3	2.1e-135	0.814677	0.679	0.118	0.561
MyoE 5	Gsta4	6.2e-101	1.32013	0.991	0.752	0.239
MyoE 5	Gclm	5.86e-85	0.821369	0.977	0.802	0.175
MyoE 5	Krt17	4.07e-56	0.965685	0.986	0.765	0.221
MyoE 5	Krt5	7.04e-44	0.72412	0.986	0.831	0.155
Supplementary Table S2. Top DEGs of identified clusters. This table summarizes the top gene hits per population. Genes are identified using the FindAllMarkers() Seurat function and filtered by the PCT difference value. The gene vectors identified here are genes driving differences in the given cluster in comparison to the remaining population.

## Sheet: Suppplementary Table S3
P5		P6		P7		P8		Unsorted
T0	TF	T0	TF	T0	TF	T0	TF	T0	TF
1	1	1	1	1	1	1	1	1	1
1	1	1	1	1	1	1	1	1	1
1	1	1	1	1	1	1	1	1	20
1	3	1	1	1	1	1	1	1	1
1	1	1	1	1	1	1	3	1	1
1	1	1	1	1	20	1	1	1	1
1	1	1	4	1	1	1	1	1	4
1	1	1	1	1	1	1	1	1	1
1	1	1	1	1	1	1	1	1	1
1	1	1	1	1	1	1	1	1	20
1	1	1	1	1	1	1	1	1	7
1	1	1	1	1	1	1	2	1	1
1	3	1	1	1	1	1	1	1	1
1	1	1	4	1	1	1	1	1	1
1	1	1	4	1	1	1	1	1	1
1	5	1	1	1	1	1	1	1	1
1	2	1	1	1	1	1	1	1	1
1	1	1	1	1	1	1	1	1	1
1	4	2	4	1	1	1	1	1	1
1	1	2	2	1	1	1	1	1	1
1	1	2	2	1	1	1	1	1	15
1	1	2	2	1	1	1	1	1	1
1	1	2	2	1	1	1	2	1	1
1	1	2	2	1	1	1	1	1	1
1	1	3	10	1	2	1	1	1	1
1	1	4	8	1	1	1	1	1	1
1	3			1	1	2	2	1	40
1	3			1	1	2	2	1	20
1	4			1	1	2	3	1	1
1	1			1	1	2	2	1	1
2	2			1	1	2	2	1	1
2	2			1	1	2	2	1	1
2	2			1	1	2	7	1	1
2	2			1	1	2	2	1	1
2	3			1	1	2	2	1	1
2	2			1	1	2	2	1	20
2	2			1	1	3	3	1	30
2	2			1	1	3	12	1	1
2	2			1	1	3	3	1	1
2	2			2	2	3	3	1	4
2	3			2	2	4	30	1	20
2	2			2	4	4	20	1	4
3	3			2	2	4	5	1	3
3	6			2	2	5	5	1	4
3	10			2	3	5	5	1	1
3	4			2	2	8	20	1	2
3	3			2	2			1	1
3	3			2	2			1	20
3	3			2	4			1	30
3	10			2	2			2	10
4	10			2	2			2	2
4	4			2	2			2	2
4	5			2	2			2	20
5	8			2	2			2	2
6	6			2	2			2	1
7	20			2	2			2	2
				2	2			2	20
				2	2			2	1
				2	3			2	4
				2	2			2	2
				2	4			2	2
				2	2			2	4
				2	2			2	15
				2	2			2	20
				2	2			2	20
				2	2			2	40
				2	2			2	2
				2	2			2	5
				2	2			2	10
				2	2			2	10
				3	3			2	2
				3	3			2	2
				3	4			2	12
				3	3			2	2
				3	3			2	2
				3	3			2	20
				4	4			2	6
				4	5			2	2
				4	4			2	2
				4	8			3	10
				4	4			3	3
				6	6			3	4
				7	10			3	10
								3	10
								3	30
								3	3
								3	5
								3	3
								3	3
								3	20
								3	20
								3	20
								3	20
								3	20
								3	4
								4	10
								4	15
								4	15
								4	20
								4	20
Supplementary Table S3. Initial and final cell counts for individual pens. Isolated pen counts at t0 and tf comparing growth rates between populations. The last two columns represent nanopens with cells that were penned from the unsorted group. tf counts were estimated through brightfield imaging.

## Sheet: Suppplementary Table S4
	P5	P6	P7	P8	Unsorted	Total
Nanopens	56	26	83	46	100	311
Cell Count	108	37	152	88	177	562
